# Supplementary material for: Oleacein and Oleocanthal: Key Metabolites in the Stability of Extra Virgin Olive Oil
Source: Antioxidants (Basel). 2023 Sep 18;12(9):1776. doi: 10.3390/antiox12091776 (PMC10525235; doi:10.3390/antiox12091776)
Supplement: Supplementary file 1 [file antioxidants-12-01776-s001.zip]

Archive with 1 entries (1 files):
- antioxidants-2603420-supplementary.pdf
